# Supplementary material for: Is everyone invited to the discussion table? A bibliometric analysis COVID-19-related mental health literature
Source: Glob Ment Health (Camb). 2022 Jul 29;9:366–74. doi: 10.1017/gmh.2022.37 (PMC9379265; doi:10.1017/gmh.2022.37)
Supplement: Supplementary file 1 [file S2054425122000371sup.zip]

Archive with 2 entries (2 files):
- S2054425122000371sup001.docx
- S2054425122000371sup002.docx
